# Supplementary material for: Impact of Voluntary, Community and Social Enterprise (VCSE) Organisations Working with Underserved Communities with Type 2 Diabetes Mellitus in England
Source: Healthcare (Basel). 2023 Sep 8;11(18):2499. doi: 10.3390/healthcare11182499 (PMC10530582; doi:10.3390/healthcare11182499)
Supplement: Supplementary file 1 [file healthcare-11-02499-s001.zip]

Archive with 1 entries (1 files):
- healthcare-2471715-supplementary.pdf
